# Supplementary material for: Evolutionary Insights and Flowering Regulation of SPLs in Coconut Palm
Source: Plants (Basel). 2025 Aug 14;14(16):2532. doi: 10.3390/plants14162532 (PMC12389045; doi:10.3390/plants14162532)
Supplement: Supplementary file 1 [file plants-14-02532-s001.zip]

Archive with 4 entries (3 files):
- Supplementary file/
- Supplementary file/Figure S1.jpg
- Supplementary file/Table S1 SPLs gene members in coconut palm and other 14 species.xlsx
- Supplementary file/Table S2 Primers used in this study.xlsx
