# Supplementary material for: Evolutionary Insights and Flowering Regulation of SPLs in Coconut Palm
Source: Plants (Basel). 2025 Aug 14;14(16):2532. doi: 10.3390/plants14162532 (PMC12389045; doi:10.3390/plants14162532)
Supplement: Supplementary file 1 [file plants-14-02532-s001.zip › Supplementary file/Table S1 SPLs gene members in coconut palm and other 14 species.xlsx]

## Sheet: Table S2
Table S2 Characterization of SPL genes indentified in coconut palm and other fourteen species.
Species	Acronym	Family	SPL protein ID	SPL sub class	miR156 target
Amborella trichopoda	Atr	Amborellaceae	XP_006857011.1	I	NO
Amborella trichopoda	Atr	Amborellaceae	XP_006840312.1	II	NO
Amborella trichopoda	Atr	Amborellaceae	XP_006849915.1	II	NO
Amborella trichopoda	Atr	Amborellaceae	XP_006838199.1	III	NO
Amborella trichopoda	Atr	Amborellaceae	XP_006845685.2	III	NO
Amborella trichopoda	Atr	Amborellaceae	XP_011621379.1	IV	YES
Amborella trichopoda	Atr	Amborellaceae	XP_006856376.1	IV	YES
Amborella trichopoda	Atr	Amborellaceae	XP_020526749.1	V	YES
Amborella trichopoda	Atr	Amborellaceae	XP_006858268.1	VI	YES
Amborella trichopoda	Atr	Amborellaceae	XP_011628898.1	VI	NO
Amborella trichopoda	Atr	Amborellaceae	XP_011628897.1	VI	NO
Amborella trichopoda	Atr	Amborellaceae	XP_020530605.1	VI	NO
Amborella trichopoda	Atr	Amborellaceae	XP_006848316.1	VII	YES
Amborella trichopoda	Atr	Amborellaceae	XP_006850048.1	VIII	YES
Ananas comosus	Aco	Bromeliaceae	Aco021992.1	II	NO
Ananas comosus	Aco	Bromeliaceae	Aco023516.1	II	NO
Ananas comosus	Aco	Bromeliaceae	Aco000696.1	II	NO
Ananas comosus	Aco	Bromeliaceae	Aco007331.1	II	NO
Ananas comosus	Aco	Bromeliaceae	Aco000726.1	II	NO
Ananas comosus	Aco	Bromeliaceae	Aco012823.1	III	NO
Ananas comosus	Aco	Bromeliaceae	Aco031754.1	III	NO
Ananas comosus	Aco	Bromeliaceae	Aco008265.1	III	NO
Ananas comosus	Aco	Bromeliaceae	Aco012822.1	IV	YES
Ananas comosus	Aco	Bromeliaceae	Aco008321.1	V	YES
Ananas comosus	Aco	Bromeliaceae	Aco010539.1	VI	YES
Ananas comosus	Aco	Bromeliaceae	Aco015107.1	VII	YES
Ananas comosus	Aco	Bromeliaceae	Aco004608.1	VII	YES
Ananas comosus	Aco	Bromeliaceae	Aco003668.1	VII	YES
Ananas comosus	Aco	Bromeliaceae	Aco018505.1	VIII	YES
Ananas comosus	Aco	Bromeliaceae	Aco015338.1	VIII	YES
Arabidopsis thaliana	Ath	Brassicaceae	AT5G18830.1	I	NO
Arabidopsis thaliana	Ath	Brassicaceae	AT2G47070.1	II	NO
Arabidopsis thaliana	Ath	Brassicaceae	AT3G60030.1	II	NO
Arabidopsis thaliana	Ath	Brassicaceae	AT1G20980.1	II	NO
Arabidopsis thaliana	Ath	Brassicaceae	AT1G76580.1	II	NO
Arabidopsis thaliana	Ath	Brassicaceae	AT1G02065.1	III	NO
Arabidopsis thaliana	Ath	Brassicaceae	AT1G69170.1	IV	YES
Arabidopsis thaliana	Ath	Brassicaceae	AT1G27360.1	V	YES
Arabidopsis thaliana	Ath	Brassicaceae	AT1G27370.1	V	YES
Arabidopsis thaliana	Ath	Brassicaceae	AT5G43270.1	V	YES
Arabidopsis thaliana	Ath	Brassicaceae	AT3G15270.1	VI	YES
Arabidopsis thaliana	Ath	Brassicaceae	AT1G53160.1	VI	YES
Arabidopsis thaliana	Ath	Brassicaceae	AT2G33810.1	VI	YES
Arabidopsis thaliana	Ath	Brassicaceae	AT5G50570.1	VII	YES
Arabidopsis thaliana	Ath	Brassicaceae	AT5G50670.1	VII	YES
Arabidopsis thaliana	Ath	Brassicaceae	AT2G42200.1	VIII	YES
Arabidopsis thaliana	Ath	Brassicaceae	AT3G57920.1	VIII	YES
Brachypodium distachyon	Bdi	Poaceae	Bradi2g25580.1.p	I	NO
Brachypodium distachyon	Bdi	Poaceae	Bradi1g02760.1.p	II	NO
Brachypodium distachyon	Bdi	Poaceae	Bradi3g40240.1.p	II	NO
Brachypodium distachyon	Bdi	Poaceae	Bradi5g24670.1.p	III	NO
Brachypodium distachyon	Bdi	Poaceae	Bradi3g05720.1.p	III	NO
Brachypodium distachyon	Bdi	Poaceae	Bradi5g17722.1.p	IV	YES
Brachypodium distachyon	Bdi	Poaceae	Bradi3g05510.1.p	V	YES
Brachypodium distachyon	Bdi	Poaceae	Bradi1g26720.1.p	VI	YES
Brachypodium distachyon	Bdi	Poaceae	Bradi2g59110.1.p	VII	YES
Brachypodium distachyon	Bdi	Poaceae	Bradi4g18891.1.p	VII	YES
Brachypodium distachyon	Bdi	Poaceae	Bradi4g34667.1.p	VII	YES
Brachypodium distachyon	Bdi	Poaceae	Bradi4g33770.1.p	VIII	YES
Citrus sinensis	Csi	Rutaceae	orange1.1g002868m	imcomplete SBP	NO
Citrus sinensis	Csi	Rutaceae	orange1.1g003787m	I	NO
Citrus sinensis	Csi	Rutaceae	orange1.1g001971m	II	NO
Citrus sinensis	Csi	Rutaceae	orange1.1g001317m	II	NO
Citrus sinensis	Csi	Rutaceae	orange1.1g020302m	III	NO
Citrus sinensis	Csi	Rutaceae	orange1.1g017256m	IV	YES
Citrus sinensis	Csi	Rutaceae	orange1.1g009653m	IV	YES
Citrus sinensis	Csi	Rutaceae	orange1.1g008680m	IV	YES
Citrus sinensis	Csi	Rutaceae	orange1.1g011640m	V	YES
Citrus sinensis	Csi	Rutaceae	orange1.1g032310m	VI	YES
Citrus sinensis	Csi	Rutaceae	orange1.1g029650m	VI	YES
Citrus sinensis	Csi	Rutaceae	orange1.1g032937m	VI	YES
Citrus sinensis	Csi	Rutaceae	orange1.1g021420m	VII	YES
Citrus sinensis	Csi	Rutaceae	orange1.1g016971m	VII	YES
Citrus sinensis	Csi	Rutaceae	orange1.1g046416m	VIII	YES
Cocos nucifera	Cnu	Arecaceae	AZ05G0100490.1/CnSPL7A	I	NO
Cocos nucifera	Cnu	Arecaceae	AZ16G0272990.1/CnSPL7B	I	NO
Cocos nucifera	Cnu	Arecaceae	AZ05G0114990.1/CnSPL1	II	NO
Cocos nucifera	Cnu	Arecaceae	AZ14G0250860.1/CnSPL12A	II	NO
Cocos nucifera	Cnu	Arecaceae	AZ05G0097630.1/CnSPL12B	no SBP/II	NO
Cocos nucifera	Cnu	Arecaceae	AZ07G0160260.1/CnSPL14	II	NO
Cocos nucifera	Cnu	Arecaceae	AZ13G0241550.1/CnSPL16	II	NO
Cocos nucifera	Cnu	Arecaceae	AZ10G0203790.1/CnSPL8A	III	NO
Cocos nucifera	Cnu	Arecaceae	AZ02G0040600.1/CnSPL8B	III	NO
Cocos nucifera	Cnu	Arecaceae	AZ07G0148780.1/CnSPL8D	III	NO
Cocos nucifera	Cnu	Arecaceae	AZ05G0107080.1/CnSPL8C	III	NO
Cocos nucifera	Cnu	Arecaceae	AZ02G0040590.1/CnSPL6A	IV	YES
Cocos nucifera	Cnu	Arecaceae	AZ10G0203780.1/CnSPL6B	IV	YES
Cocos nucifera	Cnu	Arecaceae	AZ01G0000160.1/CnSPL2	V	NO
Cocos nucifera	Cnu	Arecaceae	AZ07G0148410.1/CnSPL11	V	YES
Cocos nucifera	Cnu	Arecaceae	AZ05G0106300.1/CnSPL10	V	YES
Cocos nucifera	Cnu	Arecaceae	AZ08G0171720.1/CnSPL4	VI	YES
Cocos nucifera	Cnu	Arecaceae	AZ03G0062700.1/CnSPL5	VI	YES
Cocos nucifera	Cnu	Arecaceae	AZ01G0014850.1/CnSPL13C	VII	YES
Cocos nucifera	Cnu	Arecaceae	AZ07G0157920.1/CnSPL13B	VII	YES
Cocos nucifera	Cnu	Arecaceae	AZ01G0006860.1/CnSPL13D	VII	YES
Cocos nucifera	Cnu	Arecaceae	AZ12G0223010.1/CnSPL13A	VII	YES
Cocos nucifera	Cnu	Arecaceae	AZ05G0105670.1/CnSPL9B	VIII	YES
Cocos nucifera	Cnu	Arecaceae	AZ07G0147860.1/CnSPL9A	VIII	YES
Cocos nucifera	Cnu	Arecaceae	AZ07G0151230.1/CnSPL15A	VIII	YES
Cocos nucifera	Cnu	Arecaceae	AZ05G0110670.1/CnSPL15B	imcomplete SBP/VIII	NO
Daucus carota	Dca	Daucinae	DCAR_726703.mRNA	I	NO
Daucus carota	Dca	Daucinae	DCAR_102661.mRNA	II	NO
Daucus carota	Dca	Daucinae	DCAR_832619.mRNA	II	NO
Daucus carota	Dca	Daucinae	DCAR_933240.mRNA	II	NO
Daucus carota	Dca	Daucinae	DCAR_933243.mRNA	II	NO
Daucus carota	Dca	Daucinae	DCAR_414842.mRNA	III	NO
Daucus carota	Dca	Daucinae	DCAR_728780.mRNA	III	NO
Daucus carota	Dca	Daucinae	DCAR_414841.mRNA	IV	NO
Daucus carota	Dca	Daucinae	DCAR_311487.mRNA	IV	YES
Daucus carota	Dca	Daucinae	DCAR_416928.mRNA	IV	NO
Daucus carota	Dca	Daucinae	DCAR_833210.mRNA	V	YES
Daucus carota	Dca	Daucinae	DCAR_625339.mRNA	VI	NO
Daucus carota	Dca	Daucinae	DCAR_728586.mRNA	VI	NO
Daucus carota	Dca	Daucinae	DCAR_209068.mRNA	VI	NO
Daucus carota	Dca	Daucinae	DCAR_625056.mRNA	VI	NO
Daucus carota	Dca	Daucinae	DCAR_833221.mRNA	VII	YES
Daucus carota	Dca	Daucinae	DCAR_208465.mRNA	VII	YES
Daucus carota	Dca	Daucinae	DCAR_312813.mRNA	VII	YES
Daucus carota	Dca	Daucinae	DCAR_519482.mRNA	VIII	YES
Daucus carota	Dca	Daucinae	DCAR_626669.mRNA	VIII	NO
Dioscorea alata	Dal	Dioscoreaceae	Dioal.07G045400.1.p	I	NO
Dioscorea alata	Dal	Dioscoreaceae	Dioal.12G003800.1.p	II	NO
Dioscorea alata	Dal	Dioscoreaceae	Dioal.08G043200.1.p	II	NO
Dioscorea alata	Dal	Dioscoreaceae	Dioal.05G238600.1.p	II	NO
Dioscorea alata	Dal	Dioscoreaceae	Dioal.03G092400.1.p	II	NO
Dioscorea alata	Dal	Dioscoreaceae	Dioal.04G179200.1.p	III	NO
Dioscorea alata	Dal	Dioscoreaceae	Dioal.16G030100.1.p	III	NO
Dioscorea alata	Dal	Dioscoreaceae	Dioal.09G006900.1.p	III	NO
Dioscorea alata	Dal	Dioscoreaceae	Dioal.03G011400.1.p	III	NO
Dioscorea alata	Dal	Dioscoreaceae	Dioal.08G094800.1.p	III	NO
Dioscorea alata	Dal	Dioscoreaceae	Dioal.16G049300.1.p	III	NO
Dioscorea alata	Dal	Dioscoreaceae	Dioal.04G179300.1.p	IV	YES
Dioscorea alata	Dal	Dioscoreaceae	Dioal.16G030200.1.p	IV	YES
Dioscorea alata	Dal	Dioscoreaceae	Dioal.03G001100.1.p	V	YES
Dioscorea alata	Dal	Dioscoreaceae	Dioal.08G086600.1.p	V	YES
Dioscorea alata	Dal	Dioscoreaceae	Dioal.15G101200.1.p	VI	NO
Dioscorea alata	Dal	Dioscoreaceae	Dioal.08G142300.1.p	VI	YES
Dioscorea alata	Dal	Dioscoreaceae	Dioal.16G044100.1.p	VI	YES
Dioscorea alata	Dal	Dioscoreaceae	Dioal.10G014600.1.p	VII	YES
Dioscorea alata	Dal	Dioscoreaceae	Dioal.14G098200.1.p	VII	YES
Dioscorea alata	Dal	Dioscoreaceae	Dioal.05G167300.1.p	VII	YES
Dioscorea alata	Dal	Dioscoreaceae	Dioal.05G235300.1.p	VIII	YES
Dioscorea alata	Dal	Dioscoreaceae	Dioal.16G092400.1.p	VIII	YES
Dioscorea alata	Dal	Dioscoreaceae	Dioal.08G048100.1.p	VIII	YES
Dioscorea alata	Dal	Dioscoreaceae	Dioal.03G097900.1.p	VIII	YES
Elaeis guineensis	Egu	Arecaceae	XP_010914363.1	I	NO
Elaeis guineensis	Egu	Arecaceae	XP_010938858.1	I	NO
Elaeis guineensis	Egu	Arecaceae	XP_010941481.1	II	NO
Elaeis guineensis	Egu	Arecaceae	XP_010943699.1	II	NO
Elaeis guineensis	Egu	Arecaceae	XP_010927295.1	II	NO
Elaeis guineensis	Egu	Arecaceae	XP_010932156.1	II	NO
Elaeis guineensis	Egu	Arecaceae	XP_010934135.1	III	NO
Elaeis guineensis	Egu	Arecaceae	XP_010919591.1	III	NO
Elaeis guineensis	Egu	Arecaceae	XP_010928678.1	III	NO
Elaeis guineensis	Egu	Arecaceae	XP_010913683.1	III	NO
Elaeis guineensis	Egu	Arecaceae	XP_010919590.1	IV	YES
Elaeis guineensis	Egu	Arecaceae	XP_010933658.1	IV	NO
Elaeis guineensis	Egu	Arecaceae	XP_010928735.1	V	YES
Elaeis guineensis	Egu	Arecaceae	XP_010913805.1	V	YES
Elaeis guineensis	Egu	Arecaceae	XP_010943949.1	VI	YES
Elaeis guineensis	Egu	Arecaceae	XP_010927740.1	VII	YES
Elaeis guineensis	Egu	Arecaceae	XP_010926841.1	VII	YES
Elaeis guineensis	Egu	Arecaceae	XP_010913020.1	VII	YES
Elaeis guineensis	Egu	Arecaceae	XP_010917556.1	VII	YES
Elaeis guineensis	Egu	Arecaceae	XP_010913913.1	VIII	YES
Elaeis guineensis	Egu	Arecaceae	XP_010928832.1	VIII	YES
Elaeis guineensis	Egu	Arecaceae	XP_010929118.1	VIII	YES
Elaeis guineensis	Egu	Arecaceae	XP_010943549.1	VIII	YES
Elaeis guineensis	Egu	Arecaceae	XP_010928443.2	VIII	NO
Malus domestica	Mdo	Rosaceae	MD12G1060200	imcomplete SBP	YES
Malus domestica	Mdo	Rosaceae	MD13G1175800	I	NO
Malus domestica	Mdo	Rosaceae	MD16G1177600	I	NO
Malus domestica	Mdo	Rosaceae	MD08G1206100	II	NO
Malus domestica	Mdo	Rosaceae	MD13G1141300	II	NO
Malus domestica	Mdo	Rosaceae	MD16G1137600	II	NO
Malus domestica	Mdo	Rosaceae	MD13G1141400	II	NO
Malus domestica	Mdo	Rosaceae	MD16G1137700	II	NO
Malus domestica	Mdo	Rosaceae	MD00G1031600	II	NO
Malus domestica	Mdo	Rosaceae	MD06G1001500	II	NO
Malus domestica	Mdo	Rosaceae	MD06G1115400	III	NO
Malus domestica	Mdo	Rosaceae	MD06G1115800	III	NO
Malus domestica	Mdo	Rosaceae	MD06G1116100	III	NO
Malus domestica	Mdo	Rosaceae	MD07G1111500	III	NO
Malus domestica	Mdo	Rosaceae	MD07G1111600	IV	YES
Malus domestica	Mdo	Rosaceae	MD13G1059500	IV	YES
Malus domestica	Mdo	Rosaceae	MD16G1058800	IV	YES
Malus domestica	Mdo	Rosaceae	MD06G1204000	IV	YES
Malus domestica	Mdo	Rosaceae	MD14G1215300	IV	YES
Malus domestica	Mdo	Rosaceae	MD13G1120300	V	YES
Malus domestica	Mdo	Rosaceae	MD16G1120300	V	YES
Malus domestica	Mdo	Rosaceae	MD09G1244200	VI	YES
Malus domestica	Mdo	Rosaceae	MD17G1236000	VI	YES
Malus domestica	Mdo	Rosaceae	MD05G1312300	VI	YES
Malus domestica	Mdo	Rosaceae	MD10G1291800	VI	YES
Malus domestica	Mdo	Rosaceae	MD03G1230600	VI	YES
Malus domestica	Mdo	Rosaceae	MD11G1251800	VI	YES
Malus domestica	Mdo	Rosaceae	MD09G1008900	VII	YES
Malus domestica	Mdo	Rosaceae	MD17G1001400	VII	YES
Malus domestica	Mdo	Rosaceae	MD16G1122000	VII	YES
Malus domestica	Mdo	Rosaceae	MD06G1138800	VII	YES
Malus domestica	Mdo	Rosaceae	MD14G1154900	VII	NO
Malus domestica	Mdo	Rosaceae	MD14G1060200	VIII	YES
Malus domestica	Mdo	Rosaceae	MD12G1060000	VIII	NO
Musa acuminata	Mac	Musaceae	GSMUA_Achr9P20220_001	imcomplete SBP	YES
Musa acuminata	Mac	Musaceae	GSMUA_Achr3P23780_001	I	NO
Musa acuminata	Mac	Musaceae	GSMUA_Achr5P26880_001	I	NO
Musa acuminata	Mac	Musaceae	GSMUA_Achr3P09190_001	I	NO
Musa acuminata	Mac	Musaceae	GSMUA_Achr9P17440_001	I	NO
Musa acuminata	Mac	Musaceae	GSMUA_Achr5P27280_001	II	NO
Musa acuminata	Mac	Musaceae	GSMUA_Achr2P01820_001	II	NO
Musa acuminata	Mac	Musaceae	GSMUA_Achr3P24520_001	II	NO
Musa acuminata	Mac	Musaceae	GSMUA_Achr5P22250_001	II	NO
Musa acuminata	Mac	Musaceae	GSMUA_Achr7P20620_001	II	NO
Musa acuminata	Mac	Musaceae	GSMUA_Achr4P24610_001	III	NO
Musa acuminata	Mac	Musaceae	GSMUA_Achr2P11940_001	III	NO
Musa acuminata	Mac	Musaceae	GSMUA_Achr4P28960_001	III	NO
Musa acuminata	Mac	Musaceae	GSMUA_Achr10P06210_001	III	NO
Musa acuminata	Mac	Musaceae	GSMUA_Achr3P00810_001	III	NO
Musa acuminata	Mac	Musaceae	GSMUA_Achr7P05010_001	III	NO
Musa acuminata	Mac	Musaceae	GSMUA_Achr4P20590_001	III	NO
Musa acuminata	Mac	Musaceae	GSMUA_Achr7P08750_001	III	NO
Musa acuminata	Mac	Musaceae	GSMUA_Achr4P26940_001	IV	YES
Musa acuminata	Mac	Musaceae	GSMUA_Achr5P13440_001	IV	YES
Musa acuminata	Mac	Musaceae	GSMUA_Achr10P23280_001	V	YES
Musa acuminata	Mac	Musaceae	GSMUA_Achr5P21990_001	V	YES
Musa acuminata	Mac	Musaceae	GSMUA_Achr5P22630_001	V	YES
Musa acuminata	Mac	Musaceae	GSMUA_Achr6P36010_001	V	YES
Musa acuminata	Mac	Musaceae	GSMUA_Achr8P23820_001	V	YES
Musa acuminata	Mac	Musaceae	GSMUA_Achr3P05360_001	V	YES
Musa acuminata	Mac	Musaceae	GSMUA_Achr10P02970_001	V	YES
Musa acuminata	Mac	Musaceae	GSMUA_Achr9P14160_001	V	YES
Musa acuminata	Mac	Musaceae	GSMUA_Achr3P27750_001	V	YES
Musa acuminata	Mac	Musaceae	GSMUA_Achr9P23140_001	V	YES
Musa acuminata	Mac	Musaceae	GSMUA_Achr4P05720_001	V	YES
Musa acuminata	Mac	Musaceae	GSMUA_Achr4P12470_001	V	YES
Musa acuminata	Mac	Musaceae	GSMUA_Achr2P03070_001	VI	YES
Musa acuminata	Mac	Musaceae	GSMUA_Achr1P08440_001	VI	YES
Musa acuminata	Mac	Musaceae	GSMUA_Achr4P23650_001	VI	NO
Musa acuminata	Mac	Musaceae	GSMUA_Achr4P16050_001	VII	YES
Musa acuminata	Mac	Musaceae	GSMUA_Achr7P02710_001	VII	NO
Musa acuminata	Mac	Musaceae	GSMUA_Achr5P25090_001	VII	YES
Musa acuminata	Mac	Musaceae	GSMUA_Achr11P19580_001	VII	YES
Musa acuminata	Mac	Musaceae	GSMUA_Achr7P22940_001	VII	YES
Musa acuminata	Mac	Musaceae	GSMUA_Achr6P06030_001	VII	YES
Musa acuminata	Mac	Musaceae	GSMUA_Achr9P29330_001	VII	YES
Musa acuminata	Mac	Musaceae	GSMUA_Achr6P27520_001	VII	NO
Musa acuminata	Mac	Musaceae	GSMUA_Achr2P06150_001	VII	YES
Musa acuminata	Mac	Musaceae	GSMUA_Achr9P01380_001	VII	YES
Musa acuminata	Mac	Musaceae	GSMUA_Achr4P03880_001	VIII	YES
Musa acuminata	Mac	Musaceae	GSMUA_Achr4P01450_001	VIII	YES
Musa acuminata	Mac	Musaceae	GSMUA_Achr9P20230_001	VIII	NO
Musa acuminata	Mac	Musaceae	GSMUA_Achr6P22280_001	VIII	YES
Musa acuminata	Mac	Musaceae	GSMUA_Achr7P20510_001	VIII	YES
Musa acuminata	Mac	Musaceae	GSMUA_Achr7P02020_001	VIII	YES
Musa acuminata	Mac	Musaceae	GSMUA_Achr3P11170_001	VIII	YES
Musa acuminata	Mac	Musaceae	GSMUA_Achr9P22260_001	VIII	YES
Musa acuminata	Mac	Musaceae	GSMUA_Achr8P25550_001	VIII	YES
Musa acuminata	Mac	Musaceae	GSMUA_Achr9P27660_001	VIII	YES
Oryza sativa	Osa	Poaceae	LOC_Os05g33810.1	I	NO
Oryza sativa	Osa	Poaceae	LOC_Os03g61760.1	II	NO
Oryza sativa	Osa	Poaceae	LOC_Os08g40260.1	II	NO
Oryza sativa	Osa	Poaceae	LOC_Os04g56170.1	III	NO
Oryza sativa	Osa	Poaceae	LOC_Os06g44860.1	III	NO
Oryza sativa	Osa	Poaceae	LOC_Os02g08070.1	III	NO
Oryza sativa	Osa	Poaceae	LOC_Os04g46580.1	IV	YES
Oryza sativa	Osa	Poaceae	LOC_Os02g04680.1	V	YES
Oryza sativa	Osa	Poaceae	LOC_Os06g49010.1	V	YES
Oryza sativa	Osa	Poaceae	LOC_Os06g45310.1	V	YES
Oryza sativa	Osa	Poaceae	LOC_Os02g07780.1	V	YES
Oryza sativa	Osa	Poaceae	LOC_Os07g32170.1	VI	YES
Oryza sativa	Osa	Poaceae	LOC_Os01g18850.1	VII	NO
Oryza sativa	Osa	Poaceae	LOC_Os01g69830.1	VII	YES
Oryza sativa	Osa	Poaceae	LOC_Os11g30370.1	VII	YES
Oryza sativa	Osa	Poaceae	LOC_Os09g32944.1	VII	YES
Oryza sativa	Osa	Poaceae	LOC_Os08g41940.1	VII	YES
Oryza sativa	Osa	Poaceae	LOC_Os08g39890.1	VIII	YES
Oryza sativa	Osa	Poaceae	LOC_Os09g31438.1	VIII	YES
Phoenix dactylifera	Pda	Arecaceae	XP_008813646.1	I	NO
Phoenix dactylifera	Pda	Arecaceae	XP_008809291.1	I	NO
Phoenix dactylifera	Pda	Arecaceae	XP_008810336.1	II	NO
Phoenix dactylifera	Pda	Arecaceae	XP_008813721.1	II	NO
Phoenix dactylifera	Pda	Arecaceae	XP_008790477.1	II	NO
Phoenix dactylifera	Pda	Arecaceae	XP_008799143.1	II	NO
Phoenix dactylifera	Pda	Arecaceae	XP_008796149.1	III	NO
Phoenix dactylifera	Pda	Arecaceae	XP_008802805.1	III	NO
Phoenix dactylifera	Pda	Arecaceae	XP_017702534.1	III	NO
Phoenix dactylifera	Pda	Arecaceae	XP_008781929.1	III	NO
Phoenix dactylifera	Pda	Arecaceae	XP_017700544.1	IV	NO
Phoenix dactylifera	Pda	Arecaceae	XP_008796104.1	IV	NO
Phoenix dactylifera	Pda	Arecaceae	XP_008809089.1	V	NO
Phoenix dactylifera	Pda	Arecaceae	XP_008789608.1	V	NO
Phoenix dactylifera	Pda	Arecaceae	XP_008781704.1	V	NO
Phoenix dactylifera	Pda	Arecaceae	XP_008810376.1	VI	NO
Phoenix dactylifera	Pda	Arecaceae	XP_017696243.1	VI	NO
Phoenix dactylifera	Pda	Arecaceae	XP_008806433.1	VII	NO
Phoenix dactylifera	Pda	Arecaceae	XP_008790766.1	VII	NO
Phoenix dactylifera	Pda	Arecaceae	XP_008801848.1	VII	NO
Phoenix dactylifera	Pda	Arecaceae	XP_008777032.1	VII	NO
Phoenix dactylifera	Pda	Arecaceae	XP_008787304.1	VIII	NO
Phoenix dactylifera	Pda	Arecaceae	XP_008782879.1	VIII	NO
Phoenix dactylifera	Pda	Arecaceae	XP_008776262.1	VIII	NO
Phoenix dactylifera	Pda	Arecaceae	XP_008795752.1	VIII	NO
Solanum tuberosum	Stu	Solanoideae	Soltu.DM.01G023320.1	I	NO
Solanum tuberosum	Stu	Solanoideae	Soltu.DM.01G025440.1	II	NO
Solanum tuberosum	Stu	Solanoideae	Soltu.DM.05G023240.1	II	NO
Solanum tuberosum	Stu	Solanoideae	Soltu.DM.01G031370.1	III	NO
Solanum tuberosum	Stu	Solanoideae	Soltu.DM.10G008880.1	III	NO
Solanum tuberosum	Stu	Solanoideae	Soltu.DM.05G001040.1	IV	YES
Solanum tuberosum	Stu	Solanoideae	Soltu.DM.03G028990.1	IV	YES
Solanum tuberosum	Stu	Solanoideae	Soltu.DM.12G014160.1	IV	YES
Solanum tuberosum	Stu	Solanoideae	Soltu.DM.04G015140.1	V	YES
Solanum tuberosum	Stu	Solanoideae	Soltu.DM.05G011910.1	V	YES
Solanum tuberosum	Stu	Solanoideae	Soltu.DM.07G024130.1	VI	YES
Solanum tuberosum	Stu	Solanoideae	Soltu.DM.02G017370.1	VI	NO
Solanum tuberosum	Stu	Solanoideae	Soltu.DM.10G004970.1	VI	YES
Solanum tuberosum	Stu	Solanoideae	Soltu.DM.07G020030.1	VI	YES
Solanum tuberosum	Stu	Solanoideae	Soltu.DM.05G012120.1	VII	YES
Solanum tuberosum	Stu	Solanoideae	Soltu.DM.10G029290.1	VIII	YES
Vitis vinifera	Vvi	Vitaceae	VIT_205s0020g02160.1	I	NO
Vitis vinifera	Vvi	Vitaceae	VIT_201s0026g01820.1	II	NO
Vitis vinifera	Vvi	Vitaceae	VIT_207s0005g02260.1	II	NO
Vitis vinifera	Vvi	Vitaceae	VIT_205s0020g00700.1	II	NO
Vitis vinifera	Vvi	Vitaceae	VIT_218s0122g00380.1	II	NO
Vitis vinifera	Vvi	Vitaceae	VIT_215s0021g02300.1	III	NO
Vitis vinifera	Vvi	Vitaceae	VIT_215s0021g02290.1	IV	YES
Vitis vinifera	Vvi	Vitaceae	VIT_201s0011g00130.1	IV	YES
Vitis vinifera	Vvi	Vitaceae	VIT_217s0000g05020.1	IV	YES
Vitis vinifera	Vvi	Vitaceae	VIT_211s0065g00170.1	V	YES
Vitis vinifera	Vvi	Vitaceae	VIT_201s0010g03710.1	V	YES
Vitis vinifera	Vvi	Vitaceae	VIT_210s0003g00050.1	VI	NO
Vitis vinifera	Vvi	Vitaceae	VIT_212s0028g03350.1	VI	NO
Vitis vinifera	Vvi	Vitaceae	VIT_219s0014g02350.1	VI	NO
Vitis vinifera	Vvi	Vitaceae	VIT_204s0210g00170.1	VI	NO
Vitis vinifera	Vvi	Vitaceae	VIT_201s0010g03910.1	VII	YES
Vitis vinifera	Vvi	Vitaceae	VIT_217s0000g01260.1	VII	YES
Vitis vinifera	Vvi	Vitaceae	VIT_214s0068g01780.1	VII	YES
Vitis vinifera	Vvi	Vitaceae	VIT_208s0007g06270.1	VIII	YES
