# Supplementary material for: Evolutionary Insights and Flowering Regulation of SPLs in Coconut Palm
Source: Plants (Basel). 2025 Aug 14;14(16):2532. doi: 10.3390/plants14162532 (PMC12389045; doi:10.3390/plants14162532)
Supplement: Supplementary file 1 [file plants-14-02532-s001.zip › Supplementary file/Table S2 Primers used in this study.xlsx]

## Sheet: Table S2a
Table S2a Primers used for RT-qPCR assay of CnSPLs in coconut and transgenic Arabidopsis.
Primer name	primer sequence	GeneID	amplicon(bp)
CnSPL6-qRT-F	GGCACAAGGTTTGCGAGG	AZ03G0062700	273
CnSPL6-qRT-R	GGAAATGCTTGTAGGTGGGA
CnSPL6-qRT-F	CGCCGGGTGAGTGTCTTT	AZ07G0151230	122
CnSPL6-qRT-R	ACTGCTGCTTGCTGGGATC
CnACT-qRT-F	ATAAAGTATGGCTGATGCTGAGG	GABT01020912	102
CnACT-qRT-R	CAACAATGCTTGGGAACACA
AtACT8-qRT-F	CTCAGGTATTGCAGACCGTATGAG	at1g49240	185
AtACT8-qRT-R	CTGGACCTGCTTCATCATACTCTG

## Sheet: Table S2b
Table S2b Primers used for vector construction of CnSPLs.
Primer name	Enzyme used	primer sequence (Enzyme sequence in red, the upstream sequence is homologous segment corresponding to the vector)	GeneID	amplicon(bp)	assay
pGFP-CnSPL16-F	SalI	CTGTTGATACATATGCCCGTCGACATGGAGTCAGGATCGAGCTCT	AZ07G0151230	1107	Subcellular location/Over-expression vector
pGFP-CnSPL16-R	KpnI	CTTGCTCACCATGGATCCGGTACCCAGAGACCAGTGCATCACATGA
pc1300-miR156-F	HindIII	CCAAGCTTAGATCCGAGTCTGAATATGTTTCC	miR156-5	551	Over-expression vector
pc1300-miR156-R	SalI	ACGCGTCGACTCCCATAACGCCCAACGA
pGFP-Seq1-F	KpnI	CATGGTGCTCTCTCTCTTCTGTCAGGGTAC	CnSPL-target1	30	Over-expression vector,eGFP reporter
pGFP-Seq1-R	KpnI	CCTGACAGAAGAGAGAGAGCACCATGGTAC
pGFP-Seq2-F	KpnI	CATGATGCTCCCTCTCTTCTGTCAGGGTAC	CnSPL-target2	30	Over-expression vector,eGFP reporter
pGFP-Seq2-R	KpnI	CCTGACAGAAGAGAGGGAGCATCATGGTAC
